# Supplementary material for: Yeast Display Reveals Plentiful Mutations That Improve Fusion Peptide Vaccine-Elicited Antibodies Beyond 59% HIV-1 Neutralization Breadth
Source: Vaccines (Basel). 2025 Oct 27;13(11):1098. doi: 10.3390/vaccines13111098 (PMC12656643; doi:10.3390/vaccines13111098)
Supplement: Supplementary file 1 [file vaccines-13-01098-s001.zip]

Archive with 7 entries (7 files):
- Figures S1-S9.pptx
- Table S1.xlsx
- Table S2.xlsx
- Table S3.xlsx
- Table S4.xlsx
- Table S5.pdf
- Table S6.pdf
