# Supplementary material for: Yeast Display Reveals Plentiful Mutations That Improve Fusion Peptide Vaccine-Elicited Antibodies Beyond 59% HIV-1 Neutralization Breadth
Source: Vaccines (Basel). 2025 Oct 27;13(11):1098. doi: 10.3390/vaccines13111098 (PMC12656643; doi:10.3390/vaccines13111098)
Supplement: Supplementary file 1 [file vaccines-13-01098-s001.zip › Table S1.xlsx]

## Sheet: Sheet1
Table S1. IC50 and IC80 neutralization values for single-mutants against a 20-virus panel, related to Figure 2.
Study Name:	FP mAbs
Study code:	CVL0962																		Color shading represents potency as follows:
Antibodies:	DFPH variants																		<0.001
Assay:	Luc/TZM-bl																		.001-.01
																			.01-.100
Values represent mAb concentration required to achieve 50% (top table) or 80% (bottom table) neutralization.
IC50 µg/ml
		A	A	A	A	AE	AE	AE	AE	AG	AG	B	BC	C	C	C	C	C	C	D	D
Antibody	Kabat numbering	3415.v1.c1.SG3	BB539. 2B13.SG3	BG505.W6M.C2.SG3	BI369.9A .SG3	C1080.c3 .SG3	C2101.c1 .SG3	C4118.09 .SG3	CNE56.SG3	269-12.SG3	T266-60.SG3	QH0515.01.SG3	CNE7.SG3	0077.v1.c16.SG3	CAP210.E8.SG3	CAP45.G3.SG3	CNE30.SG3	CNE31.SG3	DU156.12.SG3	6405.v4. c34.SG3	A03349M1.vrc4a.SG3
DFPH-a.01		11.6	20.7	1.2	0.925	>50	21.2	18.8	2.86	2.72	3.02	>50	>50	3.37	9.98	5.62	26.3	15.1	1.79	>50	>50
DFPH-a 01 HC-Y54G	Y52G	>50	10.5	3.4	2	>50	>50	>50	>50	>50	8.29	>50	>50	3.72	>50	>50	>50	>50	>50	>50	>50
DFPH-a 01 HC-W36L	W35AL	>50	7.16	1.16	0.825	>50	>50	>50	4.01	>50	3.48	>50	>50	0.671	11.8	>50	15.2	20.9	>50	>50	>50
DFPH-a 01 HC-S87Q	S82BQ	9.43	18.4	3.44	1.26	48.9	8.74	11.1	4.21	9.17	5.62	>50	>50	1.92	6.2	5.96	10.8	41.3	4.11	>50	>50
DFPH-a 01 HC-Q41K	Q39K	11.5	10.5	4	1.84	>50	>50	>50	4.3	14.7	7.54	>50	>50	3.91	16.4	9.96	39.1	6.6	2.5	>50	>50
DFPH-a 01 HC-W36F	W35AF	49.1	5.92	2.19	1.54	>50	>50	>50	5.92	>50	6.9	>50	>50	1.89	6.78	26.8	11.2	8.1	9.62	>50	>50
DFPH-a.01 LC-S10R	S10R	8.33	2.58	1.93	1.07	16	19	6.41	2.06	11.3	4.81	>50	>50	2.13	6.52	3.98	8.22	6.72	1.77	33.1	>50
DFPH-a.01 LC-T56K	T56K	8.34	4.15	1.89	1.1	7.71	35.6	5.05	1.52	7.17	6.12	>50	>50	2.71	5.57	11.3	>50	43.6	5.46	>50	>50
DFPH-a.01 LC-Q55A	Q55A	>50	>50	10.1	10.5	>50	>50	>50	12.3	>50	16.4	>50	>50	12.7	37.6	>50	>50	>50	>50	>50	>50
DFPH-a.01 LC-L54R	L54R	6.04	27.5	3.07	1.81	25.8	9.6	42.2	4.56	11	9.23	>50	>50	3.56	13.4	7.7	23.5	8.75	2.61	>50	>50
DFPH-a.01 LC-L106H	L106H	9.53	34.2	3.5	2.67	36.8	>50	22.4	4.73	10.9	8.64	>50	>50	4.6	13.1	13.4	23.6	9.52	2.2	>50	>50
N123-VRC34.01		0.162	0.667	0.179	0.155	0.804	1.81	1.88	>50	>50	0.179	>50	>50	0.919	0.268	0.214	0.622	0.324	>50	>50	>50
VRC34.01		0.159	1.11	0.09	0.049	0.461	1.88	>50	>50	>50	0.074	>50	>50	2.21	0.393	0.129	0.689	0.12	0.269	>50	>50
VRC34.01		0.145	1.24	0.095	0.081	0.42	0.408	>100	>100	7.21	0.066	>100	>100	1.78	0.373	0.138	0.594	0.124	0.214	>100	>100
IC80 µg/ml
		A	A	A	A	AE	AE	AE	AE	AG	AG	B	BC	C	C	C	C	C	C	D	D
Antibody	Kabat numbering	3415.v1.c1.SG3	BB539.2B13.SG3	BG505.W6M.C2.SG3	BI369.9A.SG3	C1080.c3.SG3	C2101.c1.SG3	C4118.09.SG3	CNE56.SG3	269-12.SG3	T266-60.SG3	QH0515.01.SG3	CNE7.SG3	0077.v1.c16.SG3	CAP210.E8.SG3	CAP45.G3.SG3	CNE30.SG3	CNE31.SG3	DU156.12.SG3	6405.v4.c34.SG3	A03349M1.vrc4a.SG3
DFPH-a.01		32	>50	3.7	3.84	>50	>50	>50	8.46	22.9	16.3	>50	>50	18.9	43.8	9.32	>50	>50	8.52	>50	>50
DFPH-a 01 HC-Y54G	Y52G	>50	>50	>50	34.7	>50	>50	>50	>50	>50	>50	>50	>50	>50	>50	>50	>50	>50	>50	>50	>50
DFPH-a 01 HC-W36L	W35AL	>50	>50	6.82	5.09	>50	>50	>50	40.3	>50	20.7	>50	>50	7.75	>50	>50	>50	>50	>50	>50	>50
DFPH-a 01 HC-S87Q	S82BQ	47.2	>50	10.6	8.84	>50	>50	>50	12.3	38.2	31.6	>50	>50	11.3	>50	39.7	>50	>50	6.19	>50	>50
DFPH-a 01 HC-Q41K	Q39K	45.1	>50	12.9	9.59	>50	>50	>50	8.8	>50	34	>50	>50	13.2	>50	>50	>50	>50	8.92	>50	>50
DFPH-a 01 HC-W36F	W35AF	>50	>50	12.8	7.5	>50	>50	>50	>50	>50	35.8	>50	>50	14.8	>50	>50	>50	>50	>50	>50	>50
DFPH-a.01 LC-S10R	S10R	27.9	>50	9.72	7	>50	>50	>50	10.2	41.7	30.6	>50	>50	9.98	41.2	16.4	>50	>50	8.42	>50	>50
DFPH-a.01 LC-T56K	T56K	34.9	>50	8.88	4.37	>50	>50	>50	6.58	>50	34.9	>50	>50	12.2	21.4	>50	>50	>50	>50	>50	>50
DFPH-a.01 LC-Q55A	Q55A	>50	>50	>50	>50	>50	>50	>50	>50	>50	>50	>50	>50	>50	>50	>50	>50	>50	>50	>50	>50
DFPH-a.01 LC-L54R	L54R	9.14	>50	12.3	7.04	>50	>50	>50	5.87	41.1	38.1	>50	>50	17.9	47.7	20.3	>50	>50	16.3	>50	>50
DFPH-a.01 LC-L106H	L106H	30	>50	14.8	6.93	>50	>50	>50	6.12	>50	43.3	>50	>50	18.3	>50	>50	>50	>50	14.4	>50	>50
N123-VRC34.01		1.6	>50	0.891	1.36	>50	>50	>50	>50	>50	1.72	>50	>50	>50	1.85	0.727	1.82	0.753	>50	>50	>50
VRC34.01-BZ		2.58	>50	1.24	0.781	>50	>50	>50	>50	>50	1.67	>50	>50	>50	2.33	0.526	2.69	0.75	>50	>50	>50
VRC34.01		1.59	>100	0.624	0.739	>100	>100	>100	>100	>100	0.875	>100	>100	75.8	2.25	0.496	2.58	0.774	>100	>100	>100
