# Supplementary material for: Yeast Display Reveals Plentiful Mutations That Improve Fusion Peptide Vaccine-Elicited Antibodies Beyond 59% HIV-1 Neutralization Breadth
Source: Vaccines (Basel). 2025 Oct 27;13(11):1098. doi: 10.3390/vaccines13111098 (PMC12656643; doi:10.3390/vaccines13111098)
Supplement: Supplementary file 1 [file vaccines-13-01098-s001.zip › Table S2.xlsx]

## Sheet: Sheet1
	Table S2. IC50 and IC80 neutralization values for combination mutants against a 20-virus panel, related to Figure 2.
			Study Name:	FP mAbs
			Study code:	CVL0962																		Color shading represents potency as follows:
			Antibodies:	DFPH variants																		<0.001
			Assay:	Luc/TZM-bl																		.001-.01
																						.01-.100
			Values represent mAb concentration required to achieve 50% (top table) or 80% (bottom table) neutralization.
			IC50 µg/ml
				clade	A	A	A	A	AE	AE	AE	AE	AG	AG	B	BC	C	C	C	C	C	C	D	D
	Heavy variant	Light variant	Antibody	virus	3415.v1.c1.SG3	BB539. 2B13.SG3	BG505.W6M.C2.SG3	BI369.9A .SG3	C1080.c3 .SG3	C2101.c1 .SG3	C4118.09 .SG3	CNE56.SG3	269-12.SG3	T266-60.SG3	QH0515.01.SG3	CNE7.SG3	0077.v1.c16.SG3	CAP210.E8.SG3	CAP45.G3.SG3	CNE30.SG3	CNE31.SG3	DU156.12.SG3	6405.v4. c34.SG3	A03349M1.vrc4a.SG3
	Wt.	D1G, S10A	DFPH-a.01_VL-mut-1		8.63	6.36	1.65	0.627	18	7.66	22.6	1.82	2.72	3.29	>50	>50	2.27	4.38	3.36	6.88	5.14	0.917	>50	>50
	Wt.	D1G, S10A, T56K	DFPH-a.01_VL-mut-4		7.23	5.39	1.99	0.684	5.93	4.68	5.52	1.99	3.35	3.3	>50	>50	2.24	6.4	4.05	19.1	5.17	6.18	>50	>50
	Wt.	S10R, S59P	DFPH-a.01_VL-mut-5		4.27	4.63	0.793	0.352	7.93	1.16	4.38	1.04	1.2	1.3	>50	>50	0.6	3.25	0.79	10.5	4.81	0.513	31.3	>50
	Wt.	D1G, S10A, T56K, F87L	DFPH-a.01_VL-mut-6		15.5	5.08	1.35	0.873	13.7	3.49	10.8	2.37	5.05	4.71	>50	>50	2.33	5.81	9.59	26.3	5.51	13.9	>50	>50
	Wt.	T56K, F94S	DFPH-a.01_VL-mut-7		47.6	33.8	4.47	2.39	>50	>50	>50	47.2	>50	13.8	>50	>50	11.4	7.01	>50	>50	>50	>50	>50	>50
	Wt.	L46E, T56K	DFPH-a.01_VL-mut-8		>50	14.1	2.53	1.7	>50	>50	>50	>50	>50	5.28	>50	>50	15.1	47.7	>50	12.4	45.1	>50	>50	>50
	Wt.	Wt.	DFPH-a.01		11.6	20.7	1.2	0.925	>50	21.2	18.8	2.86	2.72	3.02	>50	>50	3.37	9.98	5.62	26.3	15.1	1.79	>50	>50
			N123-VRC34.01		0.162	0.667	0.179	0.155	0.804	1.81	1.88	>50	>50	0.179	>50	>50	0.919	0.268	0.214	0.622	0.324	>50	>50	>50
			VRC34.01-BZ		0.159	1.11	0.09	0.049	0.461	1.88	>50	>50	>50	0.074	>50	>50	2.21	0.393	0.129	0.689	0.12	0.269	>50	>50
			VRC34.01		0.145	1.24	0.095	0.081	0.42	0.408	>100	>100	7.21	0.066	>100	>100	1.78	0.373	0.138	0.594	0.124	0.214	>100	>100
			IC80 µg/ml
				clade	A	A	A	A	AE	AE	AE	AE	AG	AG	B	BC	C	C	C	C	C	C	D	D
	Heavy variant	Light variant	Antibody	virus	3415.v1.c1.SG3	BB539.2B13.SG3	BG505.W6M.C2.SG3	BI369.9A.SG3	C1080.c3.SG3	C2101.c1.SG3	C4118.09.SG3	CNE56.SG3	269-12.SG3	T266-60.SG3	QH0515.01.SG3	CNE7.SG3	0077.v1.c16.SG3	CAP210.E8.SG3	CAP45.G3.SG3	CNE30.SG3	CNE31.SG3	DU156.12.SG3	6405.v4.c34.SG3	A03349M1.vrc4a.SG3
	Wt.	D1G, S10A	DFPH-a.01_VL-mut-1		27.5	10.9	3.4	2.28	>50	>50	>50	4.45	11.4	9.18	>50	>50	16	21.6	13.9	11.6	7.49	5.11	>50	>50
	Wt.	D1G, S10A, T56K	DFPH-a.01_VL-mut-4		26.5	8.77	3.95	3.13	>50	>50	20.5	4.27	23.9	10.2	>50	>50	11.5	24.3	18.6	48.9	8.2	42.1	>50	>50
	Wt.	S10R, S59P	DFPH-a.01_VL-mut-5		21.2	7.25	2.12	1.66	>50	12.4	8.78	2.42	5.97	7.05	>50	>50	5.98	14.8	7.34	33	6.29	2.59	>50	>50
	Wt.	D1G, S10A, T56K, F87L	DFPH-a.01_VL-mut-6		35.9	>50	4.61	3.1	>50	>50	>50	9.83	>50	7.71	>50	>50	18.6	39.6	>50	>50	>50	>50	>50	>50
	Wt.	T56K, F94S	DFPH-a.01_VL-mut-7		>50	>50	6.8	12.3	>50	>50	>50	>50	>50	>50	>50	>50	30.7	>50	>50	>50	>50	>50	>50	>50
	Wt.	L46E, T56K	DFPH-a.01_VL-mut-8		>50	>50	14.7	5.57	>50	>50	>50	>50	>50	45.5	>50	>50	>50	>50	>50	>50	>50	>50	>50	>50
	Wt.	Wt.	DFPH-a.01		32	>50	3.7	3.84	>50	>50	>50	8.46	22.9	16.3	>50	>50	18.9	43.8	9.32	>50	>50	8.52	>50	>50
			N123-VRC34.01		1.6	>50	0.891	1.36	>50	>50	>50	>50	>50	1.72	>50	>50	>50	1.85	0.727	1.82	0.753	>50	>50	>50
			VRC34.01-BZ		2.58	>50	1.24	0.781	>50	>50	>50	>50	>50	1.67	>50	>50	>50	2.33	0.526	2.69	0.75	>50	>50	>50
			VRC34.01		1.59	>100	0.624	0.739	>100	>100	>100	>100	>100	0.875	>100	>100	75.8	2.25	0.496	2.58	0.774	>100	>100	>100
