# Supplementary material for: Yeast Display Reveals Plentiful Mutations That Improve Fusion Peptide Vaccine-Elicited Antibodies Beyond 59% HIV-1 Neutralization Breadth
Source: Vaccines (Basel). 2025 Oct 27;13(11):1098. doi: 10.3390/vaccines13111098 (PMC12656643; doi:10.3390/vaccines13111098)
Supplement: Supplementary file 1 [file vaccines-13-01098-s001.zip › Table S3.xlsx]

## Sheet: IC50
Table S3. IC50 and IC80 neutralization values for mutant DFPH-a.01_10R59P-LC against a 208-virus panel, related to Figures 3 and 7.
High Throughput Antibody Screen - FP mAbs										<0.001	.100-1.00				High Throughput Antibody Screen - FP mAbs										<0.001	.100-1.00
Assay - Luc/TZM-bl										.001-.01	1.00-10.0				Assay - Luc/TZM-bl										.001-.01	1.00-10.0
values represent IC50 in ug/ml										.01-.100	>10.0				values represent IC80 in ug/ml										.01-.100	>10.0
IC50				Reference											IC80				Reference
	HT Panel:	44	44	33		29	33	33								HT Panel:	44	44	33		29	33	33
Virus ID	Clade	DFPH mut4	DFPH mut5	N123-VRC34.01		DFPH-a.01	DFPH-a.16	DFPH-b.01							Virus ID	Clade	DFPH mut4	DFPH mut5	N123-VRC34.01		DFPH-a.01	DFPH-a.16	DFPH-b.01
0260.v5.c36	A	>100	>100	>500		>50	>500	>500							0260.v5.c36	A	>100	>100	>500		>50	>500	>500
0330.v4.c3	A	2.82	2.73	0.052		6.37	>500	>500							0330.v4.c3	A	7.43	8.17	0.204		15.6	>500	>500
0439.v5.c1	A	2.99	3.8	0.441		7.66	46.7	>500							0439.v5.c1	A	12.4	17.6	5.36		24.7	335	>500
3365.v2.c20	A	2.22	3.44	0.056		7.24	24	315							3365.v2.c20	A	10.1	12.2	0.194		30	146	>500
3415.v1.c1	A	1.86	2.17	0.126		4.44	>500	>500							3415.v1.c1	A	5.43	5.73	0.649		9.51	>500	>500
3718.v3.c11	A	40.4	52.6	2.37		17.5	54.5	>500							3718.v3.c11	A	>100	>100	32.9		>50	259	>500
398-F1_F6_20	A	0.489	0.926	0.16		1.07	5.63	>500							398-F1_F6_20	A	3.49	6.23	1.22		8.41	28.2	>500
BB201.B42	A	0.423	0.518	0.064		0.833	16.8	>500							BB201.B42	A	1.88	2.6	0.298		5.22	209	>500
BB539.2B13	A	4.92	8.97	1.82		10.9	70	>500							BB539.2B13	A	22.4	32.5	>500		31.7	366	>500
BG505.W6M.C2	A	0.648	0.882	0.211		2.21	5.9	>500							BG505.W6M.C2	A	2.06	1.97	1.45		5.25	20.1	>500
BI369.9A	A	0.298	0.392	0.108		0.39	4.16	>500							BI369.9A	A	1.5	2.07	1.54		2.8	30.2	>500
BS208.B1	A	>100	>100	>500		>50	>500	>500							BS208.B1	A	>100	>100	>500		>50	>500	>500
KER2008.12	A	0.48	0.459	0.038		0.485	1.09	>500							KER2008.12	A	2.37	2.18	0.147		2.93	5.74	>500
KER2018.11	A	5.78	5.68	0.221		5.55	123	>500							KER2018.11	A	17.5	20	0.842		26.3	>500	>500
KNH1209.18	A	4.5	4.23	0.371		6.72	27	>500							KNH1209.18	A	13.3	13.9	2.64		16.7	148	>500
MB201.A1	A	0.635	0.504	0.066		0.557	10.7	>500							MB201.A1	A	2.72	2.45	0.208		3.19	105	>500
MB539.2B7	A	5.66	5.87	0.306		5.49	94.8	>500							MB539.2B7	A	21.5	17.4	1.24		28.6	362	>500
MI369.A5	A	0.427	0.35	0.256		2.49	58	>500							MI369.A5	A	2.5	2.09	2.52		17.2	362	>500
MS208.A1	A	>100	>100	>500		>50	>500	>500							MS208.A1	A	>100	>100	>500		>50	>500	>500
Q23.17	A	0.684	0.881	0.178		2.54	10.3	>500							Q23.17	A	3.64	3.09	0.859		10.9	51	>500
Q259.17	A	13	13	3.31		8.51	133	>500							Q259.17	A	40.2	32.7	266		19.9	361	>500
Q769.d22	A	>100	57.9	>500		>50	>500	>500							Q769.d22	A	>100	>100	>500		>50	>500	>500
Q769.h5	A	>100	>100	>500		>50	>500	>500							Q769.h5	A	>100	>100	>500		>50	>500	>500
Q842.d12	A	4.03	3.72	0.113		3.55	17.6	>500							Q842.d12	A	>100	14	0.446		19.2	61.9	>500
QH209.14M.A2	A	1.67	2.52	0.198		5.7	11	>500							QH209.14M.A2	A	5.25	8.54	0.871		13.1	54.4	>500
RW020.2	A	3.47	4.92	1.29		6.32	225	>500							RW020.2	A	16.9	25.2	>500		44.7	>500	>500
UG037.8	A	>100	>100	>500		>50	>500	>500							UG037.8	A	>100	>100	>500		>50	>500	>500
246-F3.C10.2	AC	1.86	4.07	0.806		2.9	356	>500							246-F3.C10.2	AC	5.9	10.9	>500		15.5	>500	>500
3301.V1.C24	AC	2.15	2.49	0.119		3.68	>500	>500							3301.V1.C24	AC	6.57	9.16	0.586		14.8	>500	>500
3589.V1.C4	AC	6.9	6.45	0.113		14.8	449	>500							3589.V1.C4	AC	17.2	25.5	0.358		45.5	>500	>500
6540.v4.c1	AC	3.23	4.4	0.305		6.79	367	>500							6540.v4.c1	AC	11.8	17.6	0.824		29.6	>500	>500
6545.V4.C1	AC	2.52	3.34	0.156		4.34	112	>500							6545.V4.C1	AC	14.7	19	0.476		20.5	>500	>500
0815.V3.C3	ACD	0.175	0.18	0.036		0.354	5.69	>500							0815.V3.C3	ACD	0.806	0.677	0.095		1.4	39.9	>500
6095.V1.C10	ACD	>100	>100	>500		>50	>500	>500							6095.V1.C10	ACD	>100	>100	>500		>50	>500	>500
3468.V1.C12	AD	1.59	1.97	0.218		3.08	13.1	>500							3468.V1.C12	AD	8.15	7.74	5.66		11.9	52.2	>500
Q168.a2	AD	6.75	4.08	0.162		8.54	24.3	42							Q168.a2	AD	18.9	17.1	0.558		22.7	97.5	>500
Q461.e2	AD	>100	>100	>500		>50	>500	>500							Q461.e2	AD	>100	>100	>500		>50	>500	>500
620345.c1	AE	80.2	>100	351		>50	>500	>500							620345.c1	AE	>100	>100	>500		>50	>500	>500
BJOX009000.02.4	AE	>100	>100	>500		>50	>500	>500							BJOX009000.02.4	AE	>100	>100	>500		>50	>500	>500
BJOX010000.06.2	AE	>100	>100	>500		>50	>500	>500							BJOX010000.06.2	AE	>100	>100	>500		>50	>500	>500
BJOX025000.01.1	AE	>100	>100	222		>50	>500	>500							BJOX025000.01.1	AE	>100	>100	>500		>50	>500	>500
BJOX028000.10.3	AE	>100	>100	134		>50	>500	>500							BJOX028000.10.3	AE	>100	>100	>500		>50	>500	>500
C1080.c3	AE	6.28	28.6	5.2		>50	251	>500							C1080.c3	AE	31.4	83.6	103		>50	>500	>500
C2101.c1	AE	40.6	18.5	13.8		>50	>500	>500							C2101.c1	AE	>100	99.6	>500		>50	>500	>500
C3347.c11	AE	>100	>100	>500		>50	>500	>500							C3347.c11	AE	>100	>100	>500		>50	>500	>500
C4118.09	AE	5.79	8.3	103		17.1	>500	>500							C4118.09	AE	15.1	21.4	>500		46	>500	>500
CM244.ec1	AE	>100	>100	>500		>50	>500	>500							CM244.ec1	AE	>100	>100	>500		>50	>500	>500
CNE3	AE	>100	>100	15.7		>50	>500	>500							CNE3	AE	>100	>100	>500		>50	>500	>500
CNE5	AE	62.9	>100	55.4		>50	>500	>500							CNE5	AE	>100	>100	>500		>50	>500	>500
CNE55	AE	>100	>100	>500		>50	>500	>500							CNE55	AE	>100	>100	>500		>50	>500	>500
CNE56	AE	0.393	0.516	>500		0.65	>500	>500							CNE56	AE	1.1	1.31	>500		1.76	>500	>500
CNE59	AE	>100	>100	>500		>50	>500	>500							CNE59	AE	>100	>100	>500		>50	>500	>500
CNE8	AE	>100	>100	93.5		>50	384	>500							CNE8	AE	>100	>100	>500		>50	>500	>500
M02138	AE	3.48	2.66	>500		2.47	>500	>500							M02138	AE	20.9	14.9	>500		15.3	>500	>500
R1166.c1	AE	>100	>100	>500		>50	>500	>500							R1166.c1	AE	>100	>100	>500		>50	>500	>500
R2184.c4	AE	>100	>100	>500		>50	>500	>500							R2184.c4	AE	>100	>100	>500		>50	>500	>500
R3265.c6	AE	>100	>100	>500		>50	>500	>500							R3265.c6	AE	>100	>100	>500		>50	>500	>500
TH023.6	AE	0.862	0.147	>500		0.098	0.364	>500							TH023.6	AE	9.28	1.79	>500		0.577	>500	>500
TH966.8	AE	>100	>100	>500		>50	>500	>500							TH966.8	AE	>100	>100	>500		>50	>500	>500
TH976.17	AE	>100	>100	>500		>50	>500	>500							TH976.17	AE	>100	>100	>500		>50	>500	>500
235-47	AG	>100	>100	>500		>50	>500	>500							235-47	AG	>100	>100	>500		>50	>500	>500
242-14	AG	0.495	0.761	0.118		0.877	16.5	>500							242-14	AG	2.94	3.18	0.56		4.41	105	>500
263-8	AG	0.14	0.196	>500		0.396	>500	>500							263-8	AG	0.791	0.906	>500		2.38	>500	>500
269-12	AG	3.45	1.31	72		2.79	27.2	>500							269-12	AG	10.8	7.23	>500		14.7	274	>500
271-11	AG	>100	>100	>500		>50	>500	>500							271-11	AG	>100	>100	>500		>50	>500	>500
928-28	AG	>100	>100	>500		>50	>500	>500							928-28	AG	>100	>100	>500		>50	>500	>500
DJ263.8	AG	1.97	2.15	0.101		2.21	11.6	>500							DJ263.8	AG	8.34	9.13	0.309		11.3	48.2	>500
T250-4	AG	2.46	5.42	0.125		3.8	>500	>500							T250-4	AG	10.5	29.3	0.837		44.1	>500	>500
T251-18	AG	>100	>100	>500		>50	>500	>500							T251-18	AG	>100	>100	>500		>50	>500	>500
T253-11	AG	14.9	17.3	0.395		13.1	272	>500							T253-11	AG	38.8	55.9	3.27		>50	>500	>500
T255-34	AG	1.77	2.12	0.051		2.37	40.7	>500							T255-34	AG	7.69	9.99	0.175		10.9	180	>500
T257-31	AG	0.586	0.726	313		0.81	>500	>500							T257-31	AG	2.36	2.3	>500		2.6	>500	>500
T266-60	AG	1.01	1.94	0.301		1.86	48.6	>500							T266-60	AG	7.05	9.15	29		10.5	427	>500
T278-50	AG	0.934	0.826	0.023		0.641	4.07	>500							T278-50	AG	2.72	2.97	0.104		1.85	15.5	>500
T280-5	AG	2.25	3.26	0.098		1.56	28.8	>500							T280-5	AG	6.15	9.53	0.379		6.17	125	>500
T33-7	AG	>100	48.1	>500		>50	>500	>500							T33-7	AG	>100	>100	>500		>50	>500	>500
3988.25	B	0.928	0.997	0.056		2.16	48.2	>500							3988.25	B	6.03	5.71	0.235		14.1	457	>500
5768.04	B	7.39	5.93	>500		18.4	>500	>500							5768.04	B	33.3	50.8	>500		>50	>500	>500
6101.10	B	3.44	2.41	0.316		5.12	>500	>500							6101.10	B	8.33	12.3	2.39		20.2	>500	>500
6535.3	B	>100	>100	>500		>50	>500	>500							6535.3	B	>100	>100	>500		>50	>500	>500
7165.18	B	>100	>100	>500		>50	>500	>500							7165.18	B	>100	>100	>500		>50	>500	>500
45_01dG5	B	2.02	1.75	0.599		7.15	266	>500							45_01dG5	B	10.6	11.4	27.5		23.5	>500	>500
89.6.DG	B	1.03	1.35	0.044		2.31	414	>500							89.6.DG	B	3.37	7.04	0.133		7.27	>500	>500
AC10.29	B	1.2	1.98	>500		1.47	>500	>500							AC10.29	B	7.75	7.99	>500		9.93	>500	>500
ADA.DG	B	>100	>100	>500		>50	>500	>500							ADA.DG	B	>100	>100	>500		>50	>500	>500
Bal.01	B	1.15	1.58	1.41		1.46	15	>500							Bal.01	B	7.46	9.24	55		10.2	87.3	>500
BaL.26	B	3.62	3.51	353		5.29	139	>500							BaL.26	B	16.5	15	>500		25.6	>500	>500
BG1168.01	B	8.85	7.68	4.83		13.9	>500	>500							BG1168.01	B	22	28.3	>500		49.2	>500	>500
BL01.DG	B	0.596	0.623	0.096		1.49	3.07	>500							BL01.DG	B	1.98	2.42	0.841		4.32	8.15	>500
BR07.DG	B	1.9	2.5	>500		1.78	342	>500							BR07.DG	B	10.4	12	>500		13.5	>500	>500
BX08.16	B	1.09	2.36	1.57		3.5	>500	>500							BX08.16	B	7.44	11.6	9.55		24	>500	>500
CAAN.A2	B	6.76	5.6	5.5		7.96	>500	>500							CAAN.A2	B	27.5	24.2	>500		43.8	>500	>500
CNE10	B	>100	>100	>500		>50	>500	>500							CNE10	B	>100	>100	>500		>50	>500	>500
CNE12	B	>100	>100	>500		>50	>500	>500							CNE12	B	>100	>100	>500		>50	>500	>500
CNE14	B	>100	>100	>500		>50	>500	>500							CNE14	B	>100	>100	>500		>50	>500	>500
CNE4	B	2.74	3.8	0.344		3.99	>500	>500							CNE4	B	9.15	9.39	1.93		12.7	>500	>500
CNE57	B	0.77	1.1	0.038		0.8	128	>500							CNE57	B	3.59	3.7	0.115		3.23	>500	>500
HO86.8	B	2.09	1.94	0.574		1.84	24.9	>500							HO86.8	B	7.88	10.1	6		9.18	183	>500
HT593.1	B	>100	>100	>500		>50	>500	>500							HT593.1	B	>100	>100	>500		>50	>500	>500
HXB2.DG	B	0.121	0.151	0.15		0.171	0.945	3.27							HXB2.DG	B	0.379	0.633	2.77		0.817	3.43	>500
JRCSF.JB	B	6.46	5.3	>500		9.97	>500	>500							JRCSF.JB	B	37.5	31.4	>500		>50	>500	>500
JRFL.JB	B	3	3.59	0.182		14.5	>500	>500							JRFL.JB	B	11.6	19.4	0.806		45.6	>500	>500
MN.3	B	>100	>100	>500		>50	>500	>500							MN.3	B	>100	>100	>500		>50	>500	>500
PVO.04	B	>100	>100	>500		>50	>500	>500							PVO.04	B	>100	>100	>500		>50	>500	>500
QH0515.01	B	>100	>100	>500		>50	>500	>500							QH0515.01	B	>100	>100	>500		>50	>500	>500
QH0692.42	B	>100	>100	>500		>50	>500	>500							QH0692.42	B	>100	>100	>500		>50	>500	>500
REJO.67	B	4.87	2.37	325		4.49	>500	>500							REJO.67	B	23.7	10.4	>500		24.8	>500	>500
RHPA.7	B	3.4	5	1.45		10.4	>500	>500							RHPA.7	B	14.2	22.4	166		42.6	>500	>500
SC422.8	B	>100	>100	>500		>50	>500	>500							SC422.8	B	>100	>100	>500		>50	>500	>500
SF162.LS	B	>100	>100	0.183		>50	>500	>500							SF162.LS	B	>100	>100	1.11		>50	>500	>500
SS1196.01	B	>100	>100	>500		>50	>500	>500							SS1196.01	B	>100	>100	>500		>50	>500	>500
THRO.18	B	>100	>100	>500		>50	>500	>500							THRO.18	B	>100	>100	>500		>50	>500	>500
TRJO.58	B	41.5	41	7.46		>50	>500	>500							TRJO.58	B	>100	>100	52.2		>50	>500	>500
TRO.11	B	>100	>100	>500		>50	>500	>500							TRO.11	B	>100	>100	>500		>50	>500	>500
WITO.33	B	>100	>100	0.26		>50	>500	>500							WITO.33	B	>100	>100	0.948		>50	>500	>500
X2278.C2.B6	B	2.51	3.28	11.9		3.34	9.19	>500							X2278.C2.B6	B	5.19	10.2	>500		17.7	31.3	>500
YU2.DG	B	11.6	14.5	392		4.85	>500	>500							YU2.DG	B	46.6	47.8	>500		31.1	>500	>500
BJOX002000.03.2	BC	5.42	8.42	0.251		11	140	>500							BJOX002000.03.2	BC	22.6	27.9	1.19		39.7	>500	>500
CH038.12	BC	>100	>100	>500		>50	>500	>500							CH038.12	BC	>100	>100	>500		>50	>500	>500
CH070.1	BC	>100	>100	289		>50	>500	>500							CH070.1	BC	>100	>100	>500		>50	>500	>500
CH117.4	BC	0.329	0.263	0.151		0.631	7.89	>500							CH117.4	BC	1.36	1.24	5.8		2.16	35.5	>500
CH119.10	BC	2.02	2.16	0.108		1.75	12.8	>500							CH119.10	BC	5.68	6.46	0.623		5.09	43.7	>500
CH181.12	BC	>100	>100	134		>50	462	122							CH181.12	BC	>100	>100	446		>50	>500	317
CNE15	BC	1.46	2.69	>500		2.1	19.8	>500							CNE15	BC	8.32	9.25	>500		12.5	144	>500
CNE19	BC	0.107	0.132	0.049		0.158	0.278	>500							CNE19	BC	0.264	0.257	>500		0.473	0.921	>500
CNE20	BC	39.5	49.2	372		>50	>500	>500							CNE20	BC	96.5	>100	>500		>50	>500	>500
CNE21	BC	2.92	3.09	0.055		3.7	86.5	>500							CNE21	BC	11.1	10.4	0.14		13.2	264	>500
CNE40	BC	0.659	0.824	0.194		1.05	3.32	>500							CNE40	BC	2.73	3.09	0.725		4.75	19.5	>500
CNE7	BC	>100	>100	>500		>50	>500	>500							CNE7	BC	>100	>100	>500		>50	>500	>500
286.36	C	1.44	2.67	>500		1.33	15.7	>500							286.36	C	8.65	10.4	>500		6.72	121	>500
288.38	C	>100	>100	>500		>50	>500	>500							288.38	C	>100	>100	>500		>50	>500	>500
0013095-2.11	C	1.26	1.36	485		4.56	176	>500							0013095-2.11	C	5.01	8.33	>500		17.9	>500	>500
001428-2.42	C	0.581	0.44	0.07		0.741	46	>500							001428-2.42	C	2.68	2.29	0.281		4.84	384	>500
0077_V1.C16	C	0.395	0.665	1.12		0.849	227	>500							0077_V1.C16	C	1.9	1.72	67.3		3.14	>500	>500
00836-2.5	C	>100	>100	>500		>50	>500	>500							00836-2.5	C	>100	>100	>500		>50	>500	>500
0921.V2.C14	C	6.91	10.8	>500		11.2	200	>500							0921.V2.C14	C	18.7	32.2	>500		39.2	>500	>500
16055-2.3	C	12.6	33.5	>500		>50	>500	>500							16055-2.3	C	52.9	>100	>500		>50	>500	>500
16845-2.22	C	1.59	2.7	>500		4.55	>500	>500							16845-2.22	C	7.25	8.83	>500		28.8	>500	>500
16936-2.21	C	0.822	2.24	0.085		2.15	215	>500							16936-2.21	C	2.68	5.89	0.246		6.58	>500	>500
25710-2.43	C	0.09	0.131	26.9		0.132	0.308	>500							25710-2.43	C	0.249	0.314	>500		0.401	1.06	>500
25711-2.4	C	0.119	0.222	50.7		0.284	0.524	>500							25711-2.4	C	0.707	0.594	>500		1.25	3.16	>500
25925-2.22	C	1.34	1.52	0.145		1.87	140	>500							25925-2.22	C	3.03	3.52	0.491		5.85	449	>500
26191-2.48	C	>100	>100	>500		>50	>500	>500							26191-2.48	C	>100	>100	>500		>50	>500	>500
3168.V4.C10	C	6.49	9.9	2.06		14.2	19.3	>500							3168.V4.C10	C	17.4	28.8	17.4		39.5	59.5	>500
3637.V5.C3	C	>100	>100	>500		>50	>500	>500							3637.V5.C3	C	>100	>100	>500		>50	>500	>500
3873.V1.C24	C	2.46	3.14	1.11		5.31	68.6	>500							3873.V1.C24	C	8.53	11.5	46.9		17.6	231	>500
426c	C	3.18	4.79	0.102		5.57	70.9	>500							426c	C	11.9	14.2	0.347		22.5	301	>500
6322.V4.C1	C	>100	>100	>500		>50	>500	>500							6322.V4.C1	C	>100	>100	>500		>50	>500	>500
6471.V1.C16	C	>100	>100	>500		>50	>500	>500							6471.V1.C16	C	>100	>100	>500		>50	>500	>500
6631.V3.C10	C	2.55	2.41	>500		3.62	>500	>500							6631.V3.C10	C	13.4	14.4	>500		13.7	>500	>500
6644.V2.C33	C	0.987	0.852	0.044		1.23	31.3	>500							6644.V2.C33	C	3.85	2.88	0.125		4.77	145	>500
6785.V5.C14	C	>100	>100	>500		>50	>500	>500							6785.V5.C14	C	>100	>100	>500		>50	>500	>500
6838.V1.C35	C	0.57	0.455	0.052		0.646	49.8	>500							6838.V1.C35	C	1.91	1.62	0.204		2.33	172	>500
96ZM651.02	C	0.339	0.391	0.033		0.427	0.517	>500							96ZM651.02	C	1.4	1.87	0.127		2.38	7.77	>500
BR025.9	C	3.79	7.33	0.805		5.96	277	>500							BR025.9	C	12.3	18.9	10.7		22.8	>500	>500
CAP210.E8	C	4.64	5.44	0.218		2.66	>500	>500							CAP210.E8	C	17	18.1	0.925		11.6	>500	>500
CAP244.D3	C	13.1	12.5	>500		12.3	>500	>500							CAP244.D3	C	48.2	49.5	>500		>50	>500	>500
CAP256.206.C9	C	>100	>100	>500		>50	>500	>500							CAP256.206.C9	C	>100	>100	>500		>50	>500	>500
CAP45.G3	C	9.24	3.64	0.064		11.7	>500	>500							CAP45.G3	C	34.7	23.3	0.194		>50	>500	>500
Ce1176.A3	C	3.08	3.5	0.216		6.18	108	>500							Ce1176.A3	C	9.02	10.3	1.35		10.5	405	>500
CE703010217.B6	C	3.35	4.9	>500		9.95	>500	>500							CE703010217.B6	C	8.86	11.1	>500		35.2	>500	>500
CNE30	C	3.65	4.22	0.191		5.29	>500	>500							CNE30	C	16.3	20.9	0.708		29.4	>500	>500
CNE31	C	3.04	3.1	0.122		5.2	142	>500							CNE31	C	10.9	14.7	0.313		19.6	>500	>500
CNE53	C	0.585	0.612	0.116		0.863	58	>500							CNE53	C	2.67	3.11	0.555		4.4	359	>500
CNE58	C	3.35	3.07	0.082		4.58	341	>500							CNE58	C	10	14	0.384		18.9	>500	>500
DU123.06	C	11	2.94	27.3		4.76	>500	>500							DU123.06	C	63.1	11.6	>500		20	>500	>500
DU151.02	C	6.09	13.6	6.68		16.7	>500	>500							DU151.02	C	24.8	32.5	>500		>50	>500	>500
DU156.12	C	2.46	0.513	>500		0.79	397	>500							DU156.12	C	18.3	2.59	>500		6.7	>500	>500
DU172.17	C	1.87	1.99	0.112		3.25	132	>500							DU172.17	C	5.78	6.25	0.354		11.5	451	>500
DU422.01	C	2.59	3.86	4.23		4.74	>500	>500							DU422.01	C	9.58	14	>500		27.4	>500	>500
MW965.26	C	2.64	2.42	>500		2.01	2.72	>500							MW965.26	C	7.51	7.55	>500		7.83	8.18	>500
SO18.18	C	0.513	0.693	0.262		0.471	>500	>500							SO18.18	C	1.6	1.99	>500		1.98	>500	>500
TV1.29	C	1.51	2.53	0.072		2.54	>500	>500							TV1.29	C	3.56	4.21	0.395		9.26	>500	>500
TZA125.17	C	21.7	15	>500		32.5	>500	>500							TZA125.17	C	67.5	63.3	>500		>50	>500	>500
TZBD.02	C	5.41	6.34	2.05		11.6	>500	>500							TZBD.02	C	16.9	18.9	>500		39.9	>500	>500
ZA012.29	C	17.8	23.3	1.38		>50	>500	>500							ZA012.29	C	75.7	62.1	273		>50	>500	>500
ZM106.9	C	1.92	4.42	17.8		8.9	>500	>500							ZM106.9	C	7.05	15.7	>500		28.2	>500	>500
ZM109.4	C	30.3	24.5	1.71		36	147	>500							ZM109.4	C	72.2	45.5	7.86		>50	462	>500
ZM135.10a	C	11.7	13	298		20.2	55.7	>500							ZM135.10a	C	30.9	30.2	>500		47.4	148	>500
ZM176.66	C	1.33	1.97	0.88		3.07	75.6	>500							ZM176.66	C	5.23	4.48	42.5		9.3	264	>500
ZM197.7	C	>100	>100	>500		>50	>500	>500							ZM197.7	C	>100	>100	>500		>50	>500	>500
ZM214.15	C	3.66	6.66	1.15		12.2	>500	>500							ZM214.15	C	14.1	19.3	17.4		>50	>500	>500
ZM215.8	C	42.7	52.5	4.27		>50	>500	>500							ZM215.8	C	>100	>100	16.1		>50	>500	>500
ZM233.6	C	1.13	1.72	0.058		3.68	25.7	>500							ZM233.6	C	3.84	5.33	0.151		12.9	93.3	>500
ZM249.1	C	0.566	0.846	0.067		0.904	48.9	>500							ZM249.1	C	2.36	2.43	0.211		3.98	357	>500
ZM53.12	C	1.57	2.2	>500		4.12	>500	>500							ZM53.12	C	3.57	8.54	>500		13.4	>500	>500
ZM55.28a	C	3.38	4.89	0.232		5.18	364	>500							ZM55.28a	C	10.1	14.3	>500		22	>500	>500
3326.V4.C3	CD	47	69.2	31.2		>50	>500	>500							3326.V4.C3	CD	>100	>100	106		>50	>500	>500
3337.V2.C6	CD	57.7	37.6	>500		>50	>500	>500							3337.V2.C6	CD	98.3	>100	>500		>50	>500	>500
3817.v2.c59	CD	>100	>100	>500		>50	>500	>500							3817.v2.c59	CD	>100	>100	>500		>50	>500	>500
191821.E6.1	D	81.1	>100	16.6		>50	>500	>500							191821.E6.1	D	>100	>100	144		>50	>500	>500
231965.c1	D	24.1	>100	>500		>50	>500	>500							231965.c1	D	>100	>100	>500		>50	>500	>500
247-23	D	>100	>100	>500		>50	>500	>500							247-23	D	>100	>100	>500		>50	>500	>500
3016.v5.c45	D	>100	>100	>500		>50	>500	>500							3016.v5.c45	D	>100	>100	>500		>50	>500	>500
57128.vrc15	D	>100	>100	>500		>50	>500	>500							57128.vrc15	D	>100	>100	>500		>50	>500	>500
6405.v4.c34	D	>100	>100	>500		>50	>500	>500							6405.v4.c34	D	>100	>100	>500		>50	>500	>500
A03349M1.vrc4a	D	>100	>100	>500		>50	>500	>500							A03349M1.vrc4a	D	>100	>100	>500		>50	>500	>500
A07412M1.vrc12	D	>100	>100	>500		>50	111	>500							A07412M1.vrc12	D	>100	>100	>500		>50	238	>500
NKU3006.ec1	D	>100	>100	>500		>50	>500	>500							NKU3006.ec1	D	>100	>100	>500		>50	>500	>500
UG021.16	D	>100	>100	>500		>50	>500	>500							UG021.16	D	>100	>100	>500		>50	>500	>500
UG024.2	D	17.1	17.5	>500		31.7	111	>500							UG024.2	D	46.9	58.3	>500		>50	>500	>500
P0402.c2.11	G	39	64.1	>500		>50	>500	>500							P0402.c2.11	G	>100	>100	>500		>50	>500	>500
P1981.C5.3	G	3.55	3.41	1.36		4.18	89.2	>500							P1981.C5.3	G	12.5	10.9	>500		14.5	487	>500
X1193.c1	G	>100	22.5	2.61		>50	>500	>500							X1193.c1	G	>100	>100	>500		>50	>500	>500
X1254.c3	G	40.8	82.3	>500		>50	>500	>500							X1254.c3	G	90.8	>100	>500		>50	>500	>500
X1632.S2.B10	G	14.2	21.8	2.88		>50	>500	>500							X1632.S2.B10	G	31.8	>100	>500		>50	>500	>500
X2088.c9	G	>100	>100	>500		>50	>500	>500							X2088.c9	G	>100	>100	>500		>50	>500	>500
X2131.C1.B5	G	>100	25.5	>500		49.2	>500	>500							X2131.C1.B5	G	>100	84.2	>500		>50	>500	>500
SIVmac251.30.SG3	NA	>100	>100	>500		>50	>500	>500							SIVmac251.30.SG3	NA	>100	>100	>500		>50	>500	>500
SVA.MLV	NA	>100	>100	>500		>50	>500	>500							SVA.MLV	NA	>100	>100	>500		>50	>500	>500
		DFPH mut4	DFPH mut5	N123-VRC34.01		DFPH-a.01	DFPH-a.16	DFPH-b.01									DFPH mut4	DFPH mut5	N123-VRC34.01		DFPH-a.01	DFPH-a.16	DFPH-b.01
	# Viruses	208	208	208		208	208	208								# Viruses	208	208	208		208	208	208
	Total VS Neutralized															Total VS Neutralized
	IC50 <500ug/ml			122			88	4								IC80 <500ug/ml			86			61	1
	IC50 <100ug/ml	138	138	109			56	2								IC80 <100ug/ml	127	125	79			26	0
	IC50 <50ug/ml	134	132	105		123	45	2								IC80 <50ug/ml	119	117	76		111	18	0
	IC50 <10ug/ml	113	111	97		101	17	1								IC80 <10ug/ml	68	59	67		42	8	0
	IC50 <1.0ug/ml	33	32	73		25	6	0								IC80 <1.0ug/ml	6	6	48		4	1	0
	IC50 <0.1ug/ml	1	0	25		1	0	0								IC80 <0.1ug/ml	0	0	1		0	0	0
	IC50 <0.01ug/ml	0	0	0		0	0	0								IC80 <0.01ug/ml	0	0	0		0	0	0
	% VS Neutralized															% VS Neutralized
	IC50 <500ug/ml			58.6538			42.3077	1.92308								IC80 <500ug/ml			41.3462			29.3269	0.480769
	IC50 <100ug/ml	66.3462	66.3462	52.4038			26.9231	0.961538								IC80 <100ug/ml	61.0577	60.0962	37.9808			12.5	0
	IC50 <50ug/ml	64.4231	63.4615	50.4808		59.1346	21.6346	0.961538								IC80 <50ug/ml	57.2115	56.25	36.5385		53.3654	8.65385	0
	IC50 <10ug/ml	54.3269	53.3654	46.6346		48.5577	8.17308	0.480769								IC80 <10ug/ml	32.6923	28.3654	32.2115		20.1923	3.84615	0
	IC50 <1.0ug/ml	15.8654	15.3846	35.0962		12.0192	2.88462	0								IC80 <1.0ug/ml	2.88462	2.88462	23.0769		1.92308	0.480769	0
	IC50 <0.1ug/ml	0.480769	0	12.0192		0.480769	0	0								IC80 <0.1ug/ml	0	0	0.480769		0	0	0
	IC50 <0.01ug/ml	0	0	0		0	0	0								IC80 <0.01ug/ml	0	0	0		0	0	0
	Median IC50	2.615	3.095	0.303		3.68	49.35	82								Median IC80	8.86	10.4	0.8415		13.2	144	317
	Geometric Mean	2.73839	3.13171	0.898075		3.11957	36.6677	47.931								Geometric Mean	8.27389	8.9053	1.6879		10.6951	85.5127	317
	Note:		Heavy variant	Light variant	Antibody											Note:		Heavy variant	Light variant	Antibody
			Wt.	D1G, S10A, T56K	DFPH-a.01_VL-mut-4													Wt.	D1G, S10A, T56K	DFPH-a.01_VL-mut-4
			Wt.	S10R, S59P	DFPH-a.01_VL-mut-5													Wt.	S10R, S59P	DFPH-a.01_VL-mut-5
