# Supplementary material for: Yeast Display Reveals Plentiful Mutations That Improve Fusion Peptide Vaccine-Elicited Antibodies Beyond 59% HIV-1 Neutralization Breadth
Source: Vaccines (Basel). 2025 Oct 27;13(11):1098. doi: 10.3390/vaccines13111098 (PMC12656643; doi:10.3390/vaccines13111098)
Supplement: Supplementary file 1 [file vaccines-13-01098-s001.zip › Table S4.xlsx]

## Sheet: Sheet1
		Table S4. Mutation numbering, related to Figures 2, 3, 7, and 8.
		Antibody	Chain	Mutation
				Template numbering	Kabat
		DFPH-a.01	Heavy	W36F	W35AF
				W36L	W35AL
				Q41K	Q39K
				Y54G	Y52G
				S87Q	S82BQ
			Light	D1G	D1G
				S10A	S10A
				S10R	S10R
				L46E	L46E
				L54R	L54R
				Q55A	Q55A
				T56K	T56K
				S59P	S59P
				F87L	F87L
				F94S	F94S
				L106H	L106H
		VRC34.01	Heavy	E2K	E2K
				E2P	E2P
				K12A	K12A
				K12T	K12T
				T28N	T28N
				A33P	A33P
				T59F	T58F
				T59W	T58W
				T59Y	T58Y
				S75W	S74W
				S75Y	S74Y
			Light	D1Y	D1Y
				R24A	R24A
				R30A	R30A
				R30H	R30H
				S67W	S67W
				S92T	S92T
		vFP16.02	Heavy	Q39A	Q39A
				Q39S	Q39S
				Q39W	Q39W
				T40N	T40N
				P41G	P41G
				V42E	V42E
				V42G	V42G
				S60V	S59V
				A92G	A88G
				F102G	F98G
				V107G	V102G
			Light	Y31S	Y30AS
				Y31A	Y30AA
				Y31E	Y30AE
				Y31D	Y30AD
				Y31V	Y30AV
				Q43T	Q38T
				Q43V	Q38V
				S48K	S43K
				F60A	F55A
				F60P	F55P
				T85P	T80P
				V99L	V94L
